# Supplementary material for: Development and Application of a Cleaved Amplified Polymorphic Sequence Marker (Phyto) Linked to the Pc5.1 Locus Conferring Resistance to Phytophthora capsici in Pepper (Capsicum annuum L.)
Source: Plants (Basel). 2023 Jul 25;12(15):2757. doi: 10.3390/plants12152757 (PMC10421461; doi:10.3390/plants12152757)
Supplement: Supplementary file 1 [file plants-12-02757-s001.zip › Supplementary Table S1.xlsx]

## Sheet: Foglio1
Supplementary Table S1. List of 69 genotypes used for testing the marker reliability. For each plant its resistance vs. susceptible status is reported as well the results of the CAPS analysis. PL=pure lines
CODE	Resistant/Susceptible	Genotype	Banding pattern
			477	343	138
SS_10	S	PL		X	X
SS_103	S	PL		X	X
SS_107	S	PL		X	X
SS_126	S	PL		X	X
SS_129	S	PL		X	X
SS_132	S	PL		X	X
SS_133	S	PL		X	X
SS_141	S	PL		X	X
SS_147	S	PL		X	X
SS_15	S	PL		X	X
SS_19	S	PL		X	X
SS_24	S	PL		X	X
SS_25	S	PL		X	X
SS_48	S	PL		X	X
SS_52	S	PL		X	X
SS_53	S	PL		X	X
SS_54	S	PL		X	X
SS_63	S	PL		X	X
SS_68	S	PL		X	X
SS_69	S	PL		X	X
SS_7	S	PL		X	X
SS_8	S	PL		X	X
SS_83	S	PL		X	X
SS_1	R	F1	X	X	X
SS_100	R	F1	X	X	X
SS_117	R	F1	X	X	X
SS_13	R	F1	X	X	X
SS_136	R	F1	X	X	X
SS_14	R	F1	X	X	X
SS_143	R	F1	X	X	X
SS_144	R	F1	X	X	X
SS_146	R	F1	X	X	X
SS_148	R	F1	X	X	X
SS_16	R	F1	X	X	X
SS_2	R	F1	X	X	X
SS_23	R	F1	X	X	X
SS_26	R	F1	X	X	X
SS_3	R	F1	X	X	X
SS_34	R	F1	X	X	X
SS_39	R	F1	X	X	X
SS_40	R	F1	X	X	X
SS_44	R	F1	X	X	X
SS_47	R	F1	X	X	X
SS_5	R	F1	X	X	X
SS_55	R	F1	X	X	X
SS_58	R	F1	X	X	X
SS_64	R	F1	X	X	X
SS_71	R	F1	X	X	X
SS_85	R	F1	X	X	X
SS_86	R	F1	X	X	X
SS_87	R	F1	X	X	X
SS_9	R	F1	X	X	X
SS_91	R	F1	X	X	X
SS_93	R	F1	X	X	X
SS_97	R	F1	X	X	X
SS_101	R	PL	X
SS_110	R	PL	X
SS_119	R	PL	X
SS_130	R	PL	X
SS_20	R	PL	X
SS_31	R	PL	X
SS_38	R	PL	X
SS_49	R	PL	X
SS_56	R	PL	X
SS_6	R	PL	X
SS_66	R	PL	X
SS_75	R	PL	X
SS_82	R	PL	X
SS_94	R	PL	X
